# Supplementary material for: Titanium and Vanadium Complexes of Tridentate Phenoxy-Imine and Phenoxy-Amine Ligands and Their Application in the Ring-Opening Polymerization of Cyclic Esters
Source: Molecules. 2023 Dec 22;29(1):87. doi: 10.3390/molecules29010087 (PMC10779786; doi:10.3390/molecules29010087)
Supplement: Supplementary file 1 [file molecules-29-00087-s001.zip]

Archive with 1 entries (1 files):
- molecules-2737667-supplementary.pdf
